# Supplementary material for: Electromyography data for non-invasive naturally-controlled robotic hand prostheses
Source: Sci Data. 2014 Dec 23;1:140053. doi: 10.1038/sdata.2014.53 (PMC4421935; doi:10.1038/sdata.2014.53)
Supplement: Supplementary file 1 [file sdata201453-isa1.zip]

Archive with 3 entries (3 files):
- i_Investigation.txt
- s_study_Atzori.txt
- a_assay_Atzori.txt
