# Supplementary material for: Electromyography data for non-invasive naturally-controlled robotic hand prostheses
Source: Sci Data. 2014 Dec 23;1:140053. doi: 10.1038/sdata.2014.53 (PMC4421935; doi:10.1038/sdata.2014.53)
Supplement: Supplementary file 1 [file sdata201453-isa1.zip › a_assay_Atzori.txt]

Sample Name	Protocol REF	Parameter value[Model of sEMG Electrodes]	Parameter value[Manufacturer]	Comment[Number of sEMG Electrodes]	Comment[Total movements, rest included]	Comment[Number of Movement Repetitions]	Protocol REF	Comment[Reference in Figure 2]	Comment[Number of movements]	Comment[Ground Truth Parameter]	Parameter value[instrument]	Parameter value[Manufacturer]	Raw Data File	Protocol REF	Assay Name	Derived Data File	Comment [Data Repository]	Comment [Data Record Accession]	Comment [Data Record URI]	Factor Value[forearm amputee]
#Exercise 1
Subject1	Acquisition setup	Otto Bock MyoBock 13E200-50	Otto Bock HealthCare GmbH	10	53	10	Acquisition protocol	Exercise A	12	Hand Kinematics	22-sensor CyberGlove II dataglove	CyberGlove Systems LLC		Signal processing	Ex1_DB1_s1	DB1_s1.zip	Dryad	10.5061/dryad.1k84r	http://dx.doi.org/10.5061/dryad.1k84r	Intact
Subject2	Acquisition setup	Otto Bock MyoBock 13E200-50	Otto Bock HealthCare GmbH	10	53	10	Acquisition protocol	Exercise A	12	Hand Kinematics	22-sensor CyberGlove II dataglove	CyberGlove Systems LLC		Signal processing	Ex1_DB1_s2	DB1_s2.zip	Dryad	10.5061/dryad.1k84r	http://dx.doi.org/10.5061/dryad.1k84r	Intact
Subject3	Acquisition setup	Otto Bock MyoBock 13E200-50	Otto Bock HealthCare GmbH	10	53	10	Acquisition protocol	Exercise A	12	Hand Kinematics	22-sensor CyberGlove II dataglove	CyberGlove Systems LLC		Signal processing	Ex1_DB1_s3	DB1_s3.zip	Dryad	10.5061/dryad.1k84r	http://dx.doi.org/10.5061/dryad.1k84r	Intact
Subject4	Acquisition setup	Otto Bock MyoBock 13E200-50	Otto Bock HealthCare GmbH	10	53	10	Acquisition protocol	Exercise A	12	Hand Kinematics	22-sensor CyberGlove II dataglove	CyberGlove Systems LLC		Signal processing	Ex1_DB1_s4	DB1_s4.zip	Dryad	10.5061/dryad.1k84r	http://dx.doi.org/10.5061/dryad.1k84r	Intact
Subject5	Acquisition setup	Otto Bock MyoBock 13E200-50	Otto Bock HealthCare GmbH	10	53	10	Acquisition protocol	Exercise A	12	Hand Kinematics	22-sensor CyberGlove II dataglove	CyberGlove Systems LLC		Signal processing	Ex1_DB1_s5	DB1_s5.zip	Dryad	10.5061/dryad.1k84r	http://dx.doi.org/10.5061/dryad.1k84r	Intact
Subject6	Acquisition setup	Otto Bock MyoBock 13E200-50	Otto Bock HealthCare GmbH	10	53	10	Acquisition protocol	Exercise A	12	Hand Kinematics	22-sensor CyberGlove II dataglove	CyberGlove Systems LLC		Signal processing	Ex1_DB1_s6	DB1_s6.zip	Dryad	10.5061/dryad.1k84r	http://dx.doi.org/10.5061/dryad.1k84r	Intact
Subject7	Acquisition setup	Otto Bock MyoBock 13E200-50	Otto Bock HealthCare GmbH	10	53	10	Acquisition protocol	Exercise A	12	Hand Kinematics	22-sensor CyberGlove II dataglove	CyberGlove Systems LLC		Signal processing	Ex1_DB1_s7	DB1_s7.zip	Dryad	10.5061/dryad.1k84r	http://dx.doi.org/10.5061/dryad.1k84r	Intact
Subject8	Acquisition setup	Otto Bock MyoBock 13E200-50	Otto Bock HealthCare GmbH	10	53	10	Acquisition protocol	Exercise A	12	Hand Kinematics	22-sensor CyberGlove II dataglove	CyberGlove Systems LLC		Signal processing	Ex1_DB1_s8	DB1_s8.zip	Dryad	10.5061/dryad.1k84r	http://dx.doi.org/10.5061/dryad.1k84r	Intact
Subject9	Acquisition setup	Otto Bock MyoBock 13E200-50	Otto Bock HealthCare GmbH	10	53	10	Acquisition protocol	Exercise A	12	Hand Kinematics	22-sensor CyberGlove II dataglove	CyberGlove Systems LLC		Signal processing	Ex1_DB1_s9	DB1_s9.zip	Dryad	10.5061/dryad.1k84r	http://dx.doi.org/10.5061/dryad.1k84r	Intact
Subject10	Acquisition setup	Otto Bock MyoBock 13E200-50	Otto Bock HealthCare GmbH	10	53	10	Acquisition protocol	Exercise A	12	Hand Kinematics	22-sensor CyberGlove II dataglove	CyberGlove Systems LLC		Signal processing	Ex1_DB1_s10	DB1_s10.zip	Dryad	10.5061/dryad.1k84r	http://dx.doi.org/10.5061/dryad.1k84r	Intact
Subject11	Acquisition setup	Otto Bock MyoBock 13E200-50	Otto Bock HealthCare GmbH	10	53	10	Acquisition protocol	Exercise A	12	Hand Kinematics	22-sensor CyberGlove II dataglove	CyberGlove Systems LLC		Signal processing	Ex1_DB1_s11	DB1_s11.zip	Dryad	10.5061/dryad.1k84r	http://dx.doi.org/10.5061/dryad.1k84r	Intact
Subject12	Acquisition setup	Otto Bock MyoBock 13E200-50	Otto Bock HealthCare GmbH	10	53	10	Acquisition protocol	Exercise A	12	Hand Kinematics	22-sensor CyberGlove II dataglove	CyberGlove Systems LLC		Signal processing	Ex1_DB1_s12	DB1_s12.zip	Dryad	10.5061/dryad.1k84r	http://dx.doi.org/10.5061/dryad.1k84r	Intact
Subject13	Acquisition setup	Otto Bock MyoBock 13E200-50	Otto Bock HealthCare GmbH	10	53	10	Acquisition protocol	Exercise A	12	Hand Kinematics	22-sensor CyberGlove II dataglove	CyberGlove Systems LLC		Signal processing	Ex1_DB1_s13	DB1_s13.zip	Dryad	10.5061/dryad.1k84r	http://dx.doi.org/10.5061/dryad.1k84r	Intact
Subject14	Acquisition setup	Otto Bock MyoBock 13E200-50	Otto Bock HealthCare GmbH	10	53	10	Acquisition protocol	Exercise A	12	Hand Kinematics	22-sensor CyberGlove II dataglove	CyberGlove Systems LLC		Signal processing	Ex1_DB1_s14	DB1_s14.zip	Dryad	10.5061/dryad.1k84r	http://dx.doi.org/10.5061/dryad.1k84r	Intact
Subject15	Acquisition setup	Otto Bock MyoBock 13E200-50	Otto Bock HealthCare GmbH	10	53	10	Acquisition protocol	Exercise A	12	Hand Kinematics	22-sensor CyberGlove II dataglove	CyberGlove Systems LLC		Signal processing	Ex1_DB1_s15	DB1_s15.zip	Dryad	10.5061/dryad.1k84r	http://dx.doi.org/10.5061/dryad.1k84r	Intact
Subject16	Acquisition setup	Otto Bock MyoBock 13E200-50	Otto Bock HealthCare GmbH	10	53	10	Acquisition protocol	Exercise A	12	Hand Kinematics	22-sensor CyberGlove II dataglove	CyberGlove Systems LLC		Signal processing	Ex1_DB1_s16	DB1_s16.zip	Dryad	10.5061/dryad.1k84r	http://dx.doi.org/10.5061/dryad.1k84r	Intact
Subject17	Acquisition setup	Otto Bock MyoBock 13E200-50	Otto Bock HealthCare GmbH	10	53	10	Acquisition protocol	Exercise A	12	Hand Kinematics	22-sensor CyberGlove II dataglove	CyberGlove Systems LLC		Signal processing	Ex1_DB1_s17	DB1_s17.zip	Dryad	10.5061/dryad.1k84r	http://dx.doi.org/10.5061/dryad.1k84r	Intact
Subject18	Acquisition setup	Otto Bock MyoBock 13E200-50	Otto Bock HealthCare GmbH	10	53	10	Acquisition protocol	Exercise A	12	Hand Kinematics	22-sensor CyberGlove II dataglove	CyberGlove Systems LLC		Signal processing	Ex1_DB1_s18	DB1_s18.zip	Dryad	10.5061/dryad.1k84r	http://dx.doi.org/10.5061/dryad.1k84r	Intact
Subject19	Acquisition setup	Otto Bock MyoBock 13E200-50	Otto Bock HealthCare GmbH	10	53	10	Acquisition protocol	Exercise A	12	Hand Kinematics	22-sensor CyberGlove II dataglove	CyberGlove Systems LLC		Signal processing	Ex1_DB1_s19	DB1_s19.zip	Dryad	10.5061/dryad.1k84r	http://dx.doi.org/10.5061/dryad.1k84r	Intact
Subject20	Acquisition setup	Otto Bock MyoBock 13E200-50	Otto Bock HealthCare GmbH	10	53	10	Acquisition protocol	Exercise A	12	Hand Kinematics	22-sensor CyberGlove II dataglove	CyberGlove Systems LLC		Signal processing	Ex1_DB1_s20	DB1_s20.zip	Dryad	10.5061/dryad.1k84r	http://dx.doi.org/10.5061/dryad.1k84r	Intact
Subject21	Acquisition setup	Otto Bock MyoBock 13E200-50	Otto Bock HealthCare GmbH	10	53	10	Acquisition protocol	Exercise A	12	Hand Kinematics	22-sensor CyberGlove II dataglove	CyberGlove Systems LLC		Signal processing	Ex1_DB1_s21	DB1_s21.zip	Dryad	10.5061/dryad.1k84r	http://dx.doi.org/10.5061/dryad.1k84r	Intact
Subject22	Acquisition setup	Otto Bock MyoBock 13E200-50	Otto Bock HealthCare GmbH	10	53	10	Acquisition protocol	Exercise A	12	Hand Kinematics	22-sensor CyberGlove II dataglove	CyberGlove Systems LLC		Signal processing	Ex1_DB1_s22	DB1_s22.zip	Dryad	10.5061/dryad.1k84r	http://dx.doi.org/10.5061/dryad.1k84r	Intact
Subject23	Acquisition setup	Otto Bock MyoBock 13E200-50	Otto Bock HealthCare GmbH	10	53	10	Acquisition protocol	Exercise A	12	Hand Kinematics	22-sensor CyberGlove II dataglove	CyberGlove Systems LLC		Signal processing	Ex1_DB1_s23	DB1_s23.zip	Dryad	10.5061/dryad.1k84r	http://dx.doi.org/10.5061/dryad.1k84r	Intact
Subject24	Acquisition setup	Otto Bock MyoBock 13E200-50	Otto Bock HealthCare GmbH	10	53	10	Acquisition protocol	Exercise A	12	Hand Kinematics	22-sensor CyberGlove II dataglove	CyberGlove Systems LLC		Signal processing	Ex1_DB1_s24	DB1_s24.zip	Dryad	10.5061/dryad.1k84r	http://dx.doi.org/10.5061/dryad.1k84r	Intact
Subject25	Acquisition setup	Otto Bock MyoBock 13E200-50	Otto Bock HealthCare GmbH	10	53	10	Acquisition protocol	Exercise A	12	Hand Kinematics	22-sensor CyberGlove II dataglove	CyberGlove Systems LLC		Signal processing	Ex1_DB1_s25	DB1_s25.zip	Dryad	10.5061/dryad.1k84r	http://dx.doi.org/10.5061/dryad.1k84r	Intact
Subject26	Acquisition setup	Otto Bock MyoBock 13E200-50	Otto Bock HealthCare GmbH	10	53	10	Acquisition protocol	Exercise A	12	Hand Kinematics	22-sensor CyberGlove II dataglove	CyberGlove Systems LLC		Signal processing	Ex1_DB1_s26	DB1_s26.zip	Dryad	10.5061/dryad.1k84r	http://dx.doi.org/10.5061/dryad.1k84r	Intact
Subject27	Acquisition setup	Otto Bock MyoBock 13E200-50	Otto Bock HealthCare GmbH	10	53	10	Acquisition protocol	Exercise A	12	Hand Kinematics	22-sensor CyberGlove II dataglove	CyberGlove Systems LLC		Signal processing	Ex1_DB1_s27	DB1_s27.zip	Dryad	10.5061/dryad.1k84r	http://dx.doi.org/10.5061/dryad.1k84r	Intact
Subject28	Acquisition setup	Delsys Trigno	Delsys, Inc	12	50	6	Acquisition protocol	Exercise B	17	Hand Kinematics	22-sensor CyberGlove II dataglove	CyberGlove Systems LLC		Signal processing	Ex1_DB2_s1	DB2_s1.zip	Dryad	10.5061/dryad.1k84r	http://dx.doi.org/10.5061/dryad.1k84r	Intact
Subject29	Acquisition setup	Delsys Trigno	Delsys, Inc	12	50	6	Acquisition protocol	Exercise B	17	Hand Kinematics	22-sensor CyberGlove II dataglove	CyberGlove Systems LLC		Signal processing	Ex1_DB2_s2	DB2_s2.zip	Dryad	10.5061/dryad.1k84r	http://dx.doi.org/10.5061/dryad.1k84r	Intact
Subject30	Acquisition setup	Delsys Trigno	Delsys, Inc	12	50	6	Acquisition protocol	Exercise B	17	Hand Kinematics	22-sensor CyberGlove II dataglove	CyberGlove Systems LLC		Signal processing	Ex1_DB2_s3	DB2_s3.zip	Dryad	10.5061/dryad.1k84r	http://dx.doi.org/10.5061/dryad.1k84r	Intact
Subject31	Acquisition setup	Delsys Trigno	Delsys, Inc	12	50	6	Acquisition protocol	Exercise B	17	Hand Kinematics	22-sensor CyberGlove II dataglove	CyberGlove Systems LLC		Signal processing	Ex1_DB2_s4	DB2_s4.zip	Dryad	10.5061/dryad.1k84r	http://dx.doi.org/10.5061/dryad.1k84r	Intact
Subject32	Acquisition setup	Delsys Trigno	Delsys, Inc	12	50	6	Acquisition protocol	Exercise B	17	Hand Kinematics	22-sensor CyberGlove II dataglove	CyberGlove Systems LLC		Signal processing	Ex1_DB2_s5	DB2_s5.zip	Dryad	10.5061/dryad.1k84r	http://dx.doi.org/10.5061/dryad.1k84r	Intact
Subject33	Acquisition setup	Delsys Trigno	Delsys, Inc	12	50	6	Acquisition protocol	Exercise B	17	Hand Kinematics	22-sensor CyberGlove II dataglove	CyberGlove Systems LLC		Signal processing	Ex1_DB2_s6	DB2_s6.zip	Dryad	10.5061/dryad.1k84r	http://dx.doi.org/10.5061/dryad.1k84r	Intact
Subject34	Acquisition setup	Delsys Trigno	Delsys, Inc	12	50	6	Acquisition protocol	Exercise B	17	Hand Kinematics	22-sensor CyberGlove II dataglove	CyberGlove Systems LLC		Signal processing	Ex1_DB2_s7	DB2_s7.zip	Dryad	10.5061/dryad.1k84r	http://dx.doi.org/10.5061/dryad.1k84r	Intact
Subject35	Acquisition setup	Delsys Trigno	Delsys, Inc	12	50	6	Acquisition protocol	Exercise B	17	Hand Kinematics	22-sensor CyberGlove II dataglove	CyberGlove Systems LLC		Signal processing	Ex1_DB2_s8	DB2_s8.zip	Dryad	10.5061/dryad.1k84r	http://dx.doi.org/10.5061/dryad.1k84r	Intact
Subject36	Acquisition setup	Delsys Trigno	Delsys, Inc	12	50	6	Acquisition protocol	Exercise B	17	Hand Kinematics	22-sensor CyberGlove II dataglove	CyberGlove Systems LLC		Signal processing	Ex1_DB2_s9	DB2_s9.zip	Dryad	10.5061/dryad.1k84r	http://dx.doi.org/10.5061/dryad.1k84r	Intact
Subject37	Acquisition setup	Delsys Trigno	Delsys, Inc	12	50	6	Acquisition protocol	Exercise B	17	Hand Kinematics	22-sensor CyberGlove II dataglove	CyberGlove Systems LLC		Signal processing	Ex1_DB2_s10	DB2_s10.zip	Dryad	10.5061/dryad.1k84r	http://dx.doi.org/10.5061/dryad.1k84r	Intact
Subject38	Acquisition setup	Delsys Trigno	Delsys, Inc	12	50	6	Acquisition protocol	Exercise B	17	Hand Kinematics	22-sensor CyberGlove II dataglove	CyberGlove Systems LLC		Signal processing	Ex1_DB2_s11	DB2_s11.zip	Dryad	10.5061/dryad.1k84r	http://dx.doi.org/10.5061/dryad.1k84r	Intact
Subject39	Acquisition setup	Delsys Trigno	Delsys, Inc	12	50	6	Acquisition protocol	Exercise B	17	Hand Kinematics	22-sensor CyberGlove II dataglove	CyberGlove Systems LLC		Signal processing	Ex1_DB2_s12	DB2_s12.zip	Dryad	10.5061/dryad.1k84r	http://dx.doi.org/10.5061/dryad.1k84r	Intact
Subject40	Acquisition setup	Delsys Trigno	Delsys, Inc	12	50	6	Acquisition protocol	Exercise B	17	Hand Kinematics	22-sensor CyberGlove II dataglove	CyberGlove Systems LLC		Signal processing	Ex1_DB2_s13	DB2_s13.zip	Dryad	10.5061/dryad.1k84r	http://dx.doi.org/10.5061/dryad.1k84r	Intact
Subject41	Acquisition setup	Delsys Trigno	Delsys, Inc	12	50	6	Acquisition protocol	Exercise B	17	Hand Kinematics	22-sensor CyberGlove II dataglove	CyberGlove Systems LLC		Signal processing	Ex1_DB2_s14	DB2_s14.zip	Dryad	10.5061/dryad.1k84r	http://dx.doi.org/10.5061/dryad.1k84r	Intact
Subject42	Acquisition setup	Delsys Trigno	Delsys, Inc	12	50	6	Acquisition protocol	Exercise B	17	Hand Kinematics	22-sensor CyberGlove II dataglove	CyberGlove Systems LLC		Signal processing	Ex1_DB2_s15	DB2_s15.zip	Dryad	10.5061/dryad.1k84r	http://dx.doi.org/10.5061/dryad.1k84r	Intact
Subject43	Acquisition setup	Delsys Trigno	Delsys, Inc	12	50	6	Acquisition protocol	Exercise B	17	Hand Kinematics	22-sensor CyberGlove II dataglove	CyberGlove Systems LLC		Signal processing	Ex1_DB2_s16	DB2_s16.zip	Dryad	10.5061/dryad.1k84r	http://dx.doi.org/10.5061/dryad.1k84r	Intact
Subject44	Acquisition setup	Delsys Trigno	Delsys, Inc	12	50	6	Acquisition protocol	Exercise B	17	Hand Kinematics	22-sensor CyberGlove II dataglove	CyberGlove Systems LLC		Signal processing	Ex1_DB2_s17	DB2_s17.zip	Dryad	10.5061/dryad.1k84r	http://dx.doi.org/10.5061/dryad.1k84r	Intact
Subject45	Acquisition setup	Delsys Trigno	Delsys, Inc	12	50	6	Acquisition protocol	Exercise B	17	Hand Kinematics	22-sensor CyberGlove II dataglove	CyberGlove Systems LLC		Signal processing	Ex1_DB2_s18	DB2_s18.zip	Dryad	10.5061/dryad.1k84r	http://dx.doi.org/10.5061/dryad.1k84r	Intact
Subject46	Acquisition setup	Delsys Trigno	Delsys, Inc	12	50	6	Acquisition protocol	Exercise B	17	Hand Kinematics	22-sensor CyberGlove II dataglove	CyberGlove Systems LLC		Signal processing	Ex1_DB2_s19	DB2_s19.zip	Dryad	10.5061/dryad.1k84r	http://dx.doi.org/10.5061/dryad.1k84r	Intact
Subject47	Acquisition setup	Delsys Trigno	Delsys, Inc	12	50	6	Acquisition protocol	Exercise B	17	Hand Kinematics	22-sensor CyberGlove II dataglove	CyberGlove Systems LLC		Signal processing	Ex1_DB2_s20	DB2_s20.zip	Dryad	10.5061/dryad.1k84r	http://dx.doi.org/10.5061/dryad.1k84r	Intact
Subject48	Acquisition setup	Delsys Trigno	Delsys, Inc	12	50	6	Acquisition protocol	Exercise B	17	Hand Kinematics	22-sensor CyberGlove II dataglove	CyberGlove Systems LLC		Signal processing	Ex1_DB2_s21	DB2_s21.zip	Dryad	10.5061/dryad.1k84r	http://dx.doi.org/10.5061/dryad.1k84r	Intact
Subject49	Acquisition setup	Delsys Trigno	Delsys, Inc	12	50	6	Acquisition protocol	Exercise B	17	Hand Kinematics	22-sensor CyberGlove II dataglove	CyberGlove Systems LLC		Signal processing	Ex1_DB2_s22	DB2_s22.zip	Dryad	10.5061/dryad.1k84r	http://dx.doi.org/10.5061/dryad.1k84r	Intact
Subject50	Acquisition setup	Delsys Trigno	Delsys, Inc	12	50	6	Acquisition protocol	Exercise B	17	Hand Kinematics	22-sensor CyberGlove II dataglove	CyberGlove Systems LLC		Signal processing	Ex1_DB2_s23	DB2_s23.zip	Dryad	10.5061/dryad.1k84r	http://dx.doi.org/10.5061/dryad.1k84r	Intact
Subject51	Acquisition setup	Delsys Trigno	Delsys, Inc	12	50	6	Acquisition protocol	Exercise B	17	Hand Kinematics	22-sensor CyberGlove II dataglove	CyberGlove Systems LLC		Signal processing	Ex1_DB2_s24	DB2_s24.zip	Dryad	10.5061/dryad.1k84r	http://dx.doi.org/10.5061/dryad.1k84r	Intact
Subject52	Acquisition setup	Delsys Trigno	Delsys, Inc	12	50	6	Acquisition protocol	Exercise B	17	Hand Kinematics	22-sensor CyberGlove II dataglove	CyberGlove Systems LLC		Signal processing	Ex1_DB2_s25	DB2_s25.zip	Dryad	10.5061/dryad.1k84r	http://dx.doi.org/10.5061/dryad.1k84r	Intact
Subject53	Acquisition setup	Delsys Trigno	Delsys, Inc	12	50	6	Acquisition protocol	Exercise B	17	Hand Kinematics	22-sensor CyberGlove II dataglove	CyberGlove Systems LLC		Signal processing	Ex1_DB2_s26	DB2_s26.zip	Dryad	10.5061/dryad.1k84r	http://dx.doi.org/10.5061/dryad.1k84r	Intact
Subject54	Acquisition setup	Delsys Trigno	Delsys, Inc	12	50	6	Acquisition protocol	Exercise B	17	Hand Kinematics	22-sensor CyberGlove II dataglove	CyberGlove Systems LLC		Signal processing	Ex1_DB2_s27	DB2_s27.zip	Dryad	10.5061/dryad.1k84r	http://dx.doi.org/10.5061/dryad.1k84r	Intact
Subject55	Acquisition setup	Delsys Trigno	Delsys, Inc	12	50	6	Acquisition protocol	Exercise B	17	Hand Kinematics	22-sensor CyberGlove II dataglove	CyberGlove Systems LLC		Signal processing	Ex1_DB2_s28	DB2_s28.zip	Dryad	10.5061/dryad.1k84r	http://dx.doi.org/10.5061/dryad.1k84r	Intact
Subject56	Acquisition setup	Delsys Trigno	Delsys, Inc	12	50	6	Acquisition protocol	Exercise B	17	Hand Kinematics	22-sensor CyberGlove II dataglove	CyberGlove Systems LLC		Signal processing	Ex1_DB2_s29	DB2_s29.zip	Dryad	10.5061/dryad.1k84r	http://dx.doi.org/10.5061/dryad.1k84r	Intact
Subject57	Acquisition setup	Delsys Trigno	Delsys, Inc	12	50	6	Acquisition protocol	Exercise B	17	Hand Kinematics	22-sensor CyberGlove II dataglove	CyberGlove Systems LLC		Signal processing	Ex1_DB2_s30	DB2_s30.zip	Dryad	10.5061/dryad.1k84r	http://dx.doi.org/10.5061/dryad.1k84r	Intact
Subject58	Acquisition setup	Delsys Trigno	Delsys, Inc	12	50	6	Acquisition protocol	Exercise B	17	Hand Kinematics	22-sensor CyberGlove II dataglove	CyberGlove Systems LLC		Signal processing	Ex1_DB2_s31	DB2_s31.zip	Dryad	10.5061/dryad.1k84r	http://dx.doi.org/10.5061/dryad.1k84r	Intact
Subject59	Acquisition setup	Delsys Trigno	Delsys, Inc	12	50	6	Acquisition protocol	Exercise B	17	Hand Kinematics	22-sensor CyberGlove II dataglove	CyberGlove Systems LLC		Signal processing	Ex1_DB2_s32	DB2_s32.zip	Dryad	10.5061/dryad.1k84r	http://dx.doi.org/10.5061/dryad.1k84r	Intact
Subject60	Acquisition setup	Delsys Trigno	Delsys, Inc	12	50	6	Acquisition protocol	Exercise B	17	Hand Kinematics	22-sensor CyberGlove II dataglove	CyberGlove Systems LLC		Signal processing	Ex1_DB2_s33	DB2_s33.zip	Dryad	10.5061/dryad.1k84r	http://dx.doi.org/10.5061/dryad.1k84r	Intact
Subject61	Acquisition setup	Delsys Trigno	Delsys, Inc	12	50	6	Acquisition protocol	Exercise B	17	Hand Kinematics	22-sensor CyberGlove II dataglove	CyberGlove Systems LLC		Signal processing	Ex1_DB2_s34	DB2_s34.zip	Dryad	10.5061/dryad.1k84r	http://dx.doi.org/10.5061/dryad.1k84r	Intact
Subject62	Acquisition setup	Delsys Trigno	Delsys, Inc	12	50	6	Acquisition protocol	Exercise B	17	Hand Kinematics	22-sensor CyberGlove II dataglove	CyberGlove Systems LLC		Signal processing	Ex1_DB2_s35	DB2_s35.zip	Dryad	10.5061/dryad.1k84r	http://dx.doi.org/10.5061/dryad.1k84r	Intact
Subject63	Acquisition setup	Delsys Trigno	Delsys, Inc	12	50	6	Acquisition protocol	Exercise B	17	Hand Kinematics	22-sensor CyberGlove II dataglove	CyberGlove Systems LLC		Signal processing	Ex1_DB2_s36	DB2_s36.zip	Dryad	10.5061/dryad.1k84r	http://dx.doi.org/10.5061/dryad.1k84r	Intact
Subject64	Acquisition setup	Delsys Trigno	Delsys, Inc	12	50	6	Acquisition protocol	Exercise B	17	Hand Kinematics	22-sensor CyberGlove II dataglove	CyberGlove Systems LLC		Signal processing	Ex1_DB2_s37	DB2_s37.zip	Dryad	10.5061/dryad.1k84r	http://dx.doi.org/10.5061/dryad.1k84r	Intact
Subject65	Acquisition setup	Delsys Trigno	Delsys, Inc	12	50	6	Acquisition protocol	Exercise B	17	Hand Kinematics	22-sensor CyberGlove II dataglove	CyberGlove Systems LLC		Signal processing	Ex1_DB2_s38	DB2_s38.zip	Dryad	10.5061/dryad.1k84r	http://dx.doi.org/10.5061/dryad.1k84r	Intact
Subject66	Acquisition setup	Delsys Trigno	Delsys, Inc	12	50	6	Acquisition protocol	Exercise B	17	Hand Kinematics	22-sensor CyberGlove II dataglove	CyberGlove Systems LLC		Signal processing	Ex1_DB2_s39	DB2_s39.zip	Dryad	10.5061/dryad.1k84r	http://dx.doi.org/10.5061/dryad.1k84r	Intact
Subject67	Acquisition setup	Delsys Trigno	Delsys, Inc	12	50	6	Acquisition protocol	Exercise B	17	Hand Kinematics	22-sensor CyberGlove II dataglove	CyberGlove Systems LLC		Signal processing	Ex1_DB2_s40	DB2_s40.zip	Dryad	10.5061/dryad.1k84r	http://dx.doi.org/10.5061/dryad.1k84r	Intact
Subject68	Acquisition setup	Delsys Trigno	Delsys, Inc	12	39	6	Acquisition protocol	Exercise B	17	Hand Kinematics	22-sensor CyberGlove II dataglove	CyberGlove Systems LLC		Signal processing	Ex1_DB3_s1	DB3_s1.zip	Dryad	10.5061/dryad.1k84r	http://dx.doi.org/10.5061/dryad.1k84r	Amputated
Subject69	Acquisition setup	Delsys Trigno	Delsys, Inc	12	50	6	Acquisition protocol	Exercise B	17	Hand Kinematics	22-sensor CyberGlove II dataglove	CyberGlove Systems LLC		Signal processing	Ex1_DB3_s2	DB3_s2.zip	Dryad	10.5061/dryad.1k84r	http://dx.doi.org/10.5061/dryad.1k84r	Amputated
Subject70	Acquisition setup	Delsys Trigno	Delsys, Inc	12	49	6	Acquisition protocol	Exercise B	17	Hand Kinematics	22-sensor CyberGlove II dataglove	CyberGlove Systems LLC		Signal processing	Ex1_DB3_s3	DB3_s3.zip	Dryad	10.5061/dryad.1k84r	http://dx.doi.org/10.5061/dryad.1k84r	Amputated
Subject71	Acquisition setup	Delsys Trigno	Delsys, Inc	12	50	6	Acquisition protocol	Exercise B	17	Hand Kinematics	22-sensor CyberGlove II dataglove	CyberGlove Systems LLC		Signal processing	Ex1_DB3_s4	DB3_s4.zip	Dryad	10.5061/dryad.1k84r	http://dx.doi.org/10.5061/dryad.1k84r	Amputated
Subject72	Acquisition setup	Delsys Trigno	Delsys, Inc	12	50	6	Acquisition protocol	Exercise B	17	Hand Kinematics	22-sensor CyberGlove II dataglove	CyberGlove Systems LLC		Signal processing	Ex1_DB3_s5	DB3_s5.zip	Dryad	10.5061/dryad.1k84r	http://dx.doi.org/10.5061/dryad.1k84r	Amputated
Subject73	Acquisition setup	Delsys Trigno	Delsys, Inc	10	50	6	Acquisition protocol	Exercise B	17	Hand Kinematics	22-sensor CyberGlove II dataglove	CyberGlove Systems LLC		Signal processing	Ex1_DB3_s6	DB3_s6.zip	Dryad	10.5061/dryad.1k84r	http://dx.doi.org/10.5061/dryad.1k84r	Amputated
Subject74	Acquisition setup	Delsys Trigno	Delsys, Inc	10	50	6	Acquisition protocol	Exercise B	17	Hand Kinematics	22-sensor CyberGlove II dataglove	CyberGlove Systems LLC		Signal processing	Ex1_DB3_s7	DB3_s7.zip	Dryad	10.5061/dryad.1k84r	http://dx.doi.org/10.5061/dryad.1k84r	Amputated
Subject75	Acquisition setup	Delsys Trigno	Delsys, Inc	12	50	6	Acquisition protocol	Exercise B	17	Hand Kinematics	22-sensor CyberGlove II dataglove	CyberGlove Systems LLC		Signal processing	Ex1_DB3_s8	DB3_s8.zip	Dryad	10.5061/dryad.1k84r	http://dx.doi.org/10.5061/dryad.1k84r	Amputated
Subject76	Acquisition setup	Delsys Trigno	Delsys, Inc	12	50	6	Acquisition protocol	Exercise B	17	Hand Kinematics	22-sensor CyberGlove II dataglove	CyberGlove Systems LLC		Signal processing	Ex1_DB3_s9	DB3_s9.zip	Dryad	10.5061/dryad.1k84r	http://dx.doi.org/10.5061/dryad.1k84r	Amputated
Subject77	Acquisition setup	Delsys Trigno	Delsys, Inc	12	43	6	Acquisition protocol	Exercise B	17	Hand Kinematics	22-sensor CyberGlove II dataglove	CyberGlove Systems LLC		Signal processing	Ex1_DB3_s10	DB3_s10.zip	Dryad	10.5061/dryad.1k84r	http://dx.doi.org/10.5061/dryad.1k84r	Amputated
Subject78	Acquisition setup	Delsys Trigno	Delsys, Inc	12	50	6	Acquisition protocol	Exercise B	17	Hand Kinematics	22-sensor CyberGlove II dataglove	CyberGlove Systems LLC		Signal processing	Ex1_DB3_s11	DB3_s11.zip	Dryad	10.5061/dryad.1k84r	http://dx.doi.org/10.5061/dryad.1k84r	Amputated
#Exercise 2
Subject1	Acquisition setup	Otto Bock MyoBock 13E200-50	Otto Bock HealthCare GmbH	10	53	10	Acquisition protocol	Exercise B	17	Hand Kinematics	22-sensor CyberGlove II dataglove	CyberGlove Systems LLC		Signal processing	Ex2_DB1_s1	DB1_s1.zip	Dryad	10.5061/dryad.1k84r	http://dx.doi.org/10.5061/dryad.1k84r	Intact
Subject2	Acquisition setup	Otto Bock MyoBock 13E200-50	Otto Bock HealthCare GmbH	10	53	10	Acquisition protocol	Exercise B	17	Hand Kinematics	22-sensor CyberGlove II dataglove	CyberGlove Systems LLC		Signal processing	Ex2_DB1_s2	DB1_s2.zip	Dryad	10.5061/dryad.1k84r	http://dx.doi.org/10.5061/dryad.1k84r	Intact
Subject3	Acquisition setup	Otto Bock MyoBock 13E200-50	Otto Bock HealthCare GmbH	10	53	10	Acquisition protocol	Exercise B	17	Hand Kinematics	22-sensor CyberGlove II dataglove	CyberGlove Systems LLC		Signal processing	Ex2_DB1_s3	DB1_s3.zip	Dryad	10.5061/dryad.1k84r	http://dx.doi.org/10.5061/dryad.1k84r	Intact
Subject4	Acquisition setup	Otto Bock MyoBock 13E200-50	Otto Bock HealthCare GmbH	10	53	10	Acquisition protocol	Exercise B	17	Hand Kinematics	22-sensor CyberGlove II dataglove	CyberGlove Systems LLC		Signal processing	Ex2_DB1_s4	DB1_s4.zip	Dryad	10.5061/dryad.1k84r	http://dx.doi.org/10.5061/dryad.1k84r	Intact
Subject5	Acquisition setup	Otto Bock MyoBock 13E200-50	Otto Bock HealthCare GmbH	10	53	10	Acquisition protocol	Exercise B	17	Hand Kinematics	22-sensor CyberGlove II dataglove	CyberGlove Systems LLC		Signal processing	Ex2_DB1_s5	DB1_s5.zip	Dryad	10.5061/dryad.1k84r	http://dx.doi.org/10.5061/dryad.1k84r	Intact
Subject6	Acquisition setup	Otto Bock MyoBock 13E200-50	Otto Bock HealthCare GmbH	10	53	10	Acquisition protocol	Exercise B	17	Hand Kinematics	22-sensor CyberGlove II dataglove	CyberGlove Systems LLC		Signal processing	Ex2_DB1_s6	DB1_s6.zip	Dryad	10.5061/dryad.1k84r	http://dx.doi.org/10.5061/dryad.1k84r	Intact
Subject7	Acquisition setup	Otto Bock MyoBock 13E200-50	Otto Bock HealthCare GmbH	10	53	10	Acquisition protocol	Exercise B	17	Hand Kinematics	22-sensor CyberGlove II dataglove	CyberGlove Systems LLC		Signal processing	Ex2_DB1_s7	DB1_s7.zip	Dryad	10.5061/dryad.1k84r	http://dx.doi.org/10.5061/dryad.1k84r	Intact
Subject8	Acquisition setup	Otto Bock MyoBock 13E200-50	Otto Bock HealthCare GmbH	10	53	10	Acquisition protocol	Exercise B	17	Hand Kinematics	22-sensor CyberGlove II dataglove	CyberGlove Systems LLC		Signal processing	Ex2_DB1_s8	DB1_s8.zip	Dryad	10.5061/dryad.1k84r	http://dx.doi.org/10.5061/dryad.1k84r	Intact
Subject9	Acquisition setup	Otto Bock MyoBock 13E200-50	Otto Bock HealthCare GmbH	10	53	10	Acquisition protocol	Exercise B	17	Hand Kinematics	22-sensor CyberGlove II dataglove	CyberGlove Systems LLC		Signal processing	Ex2_DB1_s9	DB1_s9.zip	Dryad	10.5061/dryad.1k84r	http://dx.doi.org/10.5061/dryad.1k84r	Intact
Subject10	Acquisition setup	Otto Bock MyoBock 13E200-50	Otto Bock HealthCare GmbH	10	53	10	Acquisition protocol	Exercise B	17	Hand Kinematics	22-sensor CyberGlove II dataglove	CyberGlove Systems LLC		Signal processing	Ex2_DB1_s10	DB1_s10.zip	Dryad	10.5061/dryad.1k84r	http://dx.doi.org/10.5061/dryad.1k84r	Intact
Subject11	Acquisition setup	Otto Bock MyoBock 13E200-50	Otto Bock HealthCare GmbH	10	53	10	Acquisition protocol	Exercise B	17	Hand Kinematics	22-sensor CyberGlove II dataglove	CyberGlove Systems LLC		Signal processing	Ex2_DB1_s11	DB1_s11.zip	Dryad	10.5061/dryad.1k84r	http://dx.doi.org/10.5061/dryad.1k84r	Intact
Subject12	Acquisition setup	Otto Bock MyoBock 13E200-50	Otto Bock HealthCare GmbH	10	53	10	Acquisition protocol	Exercise B	17	Hand Kinematics	22-sensor CyberGlove II dataglove	CyberGlove Systems LLC		Signal processing	Ex2_DB1_s12	DB1_s12.zip	Dryad	10.5061/dryad.1k84r	http://dx.doi.org/10.5061/dryad.1k84r	Intact
Subject13	Acquisition setup	Otto Bock MyoBock 13E200-50	Otto Bock HealthCare GmbH	10	53	10	Acquisition protocol	Exercise B	17	Hand Kinematics	22-sensor CyberGlove II dataglove	CyberGlove Systems LLC		Signal processing	Ex2_DB1_s13	DB1_s13.zip	Dryad	10.5061/dryad.1k84r	http://dx.doi.org/10.5061/dryad.1k84r	Intact
Subject14	Acquisition setup	Otto Bock MyoBock 13E200-50	Otto Bock HealthCare GmbH	10	53	10	Acquisition protocol	Exercise B	17	Hand Kinematics	22-sensor CyberGlove II dataglove	CyberGlove Systems LLC		Signal processing	Ex2_DB1_s14	DB1_s14.zip	Dryad	10.5061/dryad.1k84r	http://dx.doi.org/10.5061/dryad.1k84r	Intact
Subject15	Acquisition setup	Otto Bock MyoBock 13E200-50	Otto Bock HealthCare GmbH	10	53	10	Acquisition protocol	Exercise B	17	Hand Kinematics	22-sensor CyberGlove II dataglove	CyberGlove Systems LLC		Signal processing	Ex2_DB1_s15	DB1_s15.zip	Dryad	10.5061/dryad.1k84r	http://dx.doi.org/10.5061/dryad.1k84r	Intact
Subject16	Acquisition setup	Otto Bock MyoBock 13E200-50	Otto Bock HealthCare GmbH	10	53	10	Acquisition protocol	Exercise B	17	Hand Kinematics	22-sensor CyberGlove II dataglove	CyberGlove Systems LLC		Signal processing	Ex2_DB1_s16	DB1_s16.zip	Dryad	10.5061/dryad.1k84r	http://dx.doi.org/10.5061/dryad.1k84r	Intact
Subject17	Acquisition setup	Otto Bock MyoBock 13E200-50	Otto Bock HealthCare GmbH	10	53	10	Acquisition protocol	Exercise B	17	Hand Kinematics	22-sensor CyberGlove II dataglove	CyberGlove Systems LLC		Signal processing	Ex2_DB1_s17	DB1_s17.zip	Dryad	10.5061/dryad.1k84r	http://dx.doi.org/10.5061/dryad.1k84r	Intact
Subject18	Acquisition setup	Otto Bock MyoBock 13E200-50	Otto Bock HealthCare GmbH	10	53	10	Acquisition protocol	Exercise B	17	Hand Kinematics	22-sensor CyberGlove II dataglove	CyberGlove Systems LLC		Signal processing	Ex2_DB1_s18	DB1_s18.zip	Dryad	10.5061/dryad.1k84r	http://dx.doi.org/10.5061/dryad.1k84r	Intact
Subject19	Acquisition setup	Otto Bock MyoBock 13E200-50	Otto Bock HealthCare GmbH	10	53	10	Acquisition protocol	Exercise B	17	Hand Kinematics	22-sensor CyberGlove II dataglove	CyberGlove Systems LLC		Signal processing	Ex2_DB1_s19	DB1_s19.zip	Dryad	10.5061/dryad.1k84r	http://dx.doi.org/10.5061/dryad.1k84r	Intact
Subject20	Acquisition setup	Otto Bock MyoBock 13E200-50	Otto Bock HealthCare GmbH	10	53	10	Acquisition protocol	Exercise B	17	Hand Kinematics	22-sensor CyberGlove II dataglove	CyberGlove Systems LLC		Signal processing	Ex2_DB1_s20	DB1_s20.zip	Dryad	10.5061/dryad.1k84r	http://dx.doi.org/10.5061/dryad.1k84r	Intact
Subject21	Acquisition setup	Otto Bock MyoBock 13E200-50	Otto Bock HealthCare GmbH	10	53	10	Acquisition protocol	Exercise B	17	Hand Kinematics	22-sensor CyberGlove II dataglove	CyberGlove Systems LLC		Signal processing	Ex2_DB1_s21	DB1_s21.zip	Dryad	10.5061/dryad.1k84r	http://dx.doi.org/10.5061/dryad.1k84r	Intact
Subject22	Acquisition setup	Otto Bock MyoBock 13E200-50	Otto Bock HealthCare GmbH	10	53	10	Acquisition protocol	Exercise B	17	Hand Kinematics	22-sensor CyberGlove II dataglove	CyberGlove Systems LLC		Signal processing	Ex2_DB1_s22	DB1_s22.zip	Dryad	10.5061/dryad.1k84r	http://dx.doi.org/10.5061/dryad.1k84r	Intact
Subject23	Acquisition setup	Otto Bock MyoBock 13E200-50	Otto Bock HealthCare GmbH	10	53	10	Acquisition protocol	Exercise B	17	Hand Kinematics	22-sensor CyberGlove II dataglove	CyberGlove Systems LLC		Signal processing	Ex2_DB1_s23	DB1_s23.zip	Dryad	10.5061/dryad.1k84r	http://dx.doi.org/10.5061/dryad.1k84r	Intact
Subject24	Acquisition setup	Otto Bock MyoBock 13E200-50	Otto Bock HealthCare GmbH	10	53	10	Acquisition protocol	Exercise B	17	Hand Kinematics	22-sensor CyberGlove II dataglove	CyberGlove Systems LLC		Signal processing	Ex2_DB1_s24	DB1_s24.zip	Dryad	10.5061/dryad.1k84r	http://dx.doi.org/10.5061/dryad.1k84r	Intact
Subject25	Acquisition setup	Otto Bock MyoBock 13E200-50	Otto Bock HealthCare GmbH	10	53	10	Acquisition protocol	Exercise B	17	Hand Kinematics	22-sensor CyberGlove II dataglove	CyberGlove Systems LLC		Signal processing	Ex2_DB1_s25	DB1_s25.zip	Dryad	10.5061/dryad.1k84r	http://dx.doi.org/10.5061/dryad.1k84r	Intact
Subject26	Acquisition setup	Otto Bock MyoBock 13E200-50	Otto Bock HealthCare GmbH	10	53	10	Acquisition protocol	Exercise B	17	Hand Kinematics	22-sensor CyberGlove II dataglove	CyberGlove Systems LLC		Signal processing	Ex2_DB1_s26	DB1_s26.zip	Dryad	10.5061/dryad.1k84r	http://dx.doi.org/10.5061/dryad.1k84r	Intact
Subject27	Acquisition setup	Otto Bock MyoBock 13E200-50	Otto Bock HealthCare GmbH	10	53	10	Acquisition protocol	Exercise B	17	Hand Kinematics	22-sensor CyberGlove II dataglove	CyberGlove Systems LLC		Signal processing	Ex2_DB1_s27	DB1_s27.zip	Dryad	10.5061/dryad.1k84r	http://dx.doi.org/10.5061/dryad.1k84r	Intact
Subject28	Acquisition setup	Delsys Trigno	Delsys, Inc	12	50	6	Acquisition protocol	Exercise C	23	Hand Kinematics	22-sensor CyberGlove II dataglove	CyberGlove Systems LLC		Signal processing	Ex2_DB2_s1	DB2_s1.zip	Dryad	10.5061/dryad.1k84r	http://dx.doi.org/10.5061/dryad.1k84r	Intact
Subject29	Acquisition setup	Delsys Trigno	Delsys, Inc	12	50	6	Acquisition protocol	Exercise C	23	Hand Kinematics	22-sensor CyberGlove II dataglove	CyberGlove Systems LLC		Signal processing	Ex2_DB2_s2	DB2_s2.zip	Dryad	10.5061/dryad.1k84r	http://dx.doi.org/10.5061/dryad.1k84r	Intact
Subject30	Acquisition setup	Delsys Trigno	Delsys, Inc	12	50	6	Acquisition protocol	Exercise C	23	Hand Kinematics	22-sensor CyberGlove II dataglove	CyberGlove Systems LLC		Signal processing	Ex2_DB2_s3	DB2_s3.zip	Dryad	10.5061/dryad.1k84r	http://dx.doi.org/10.5061/dryad.1k84r	Intact
Subject31	Acquisition setup	Delsys Trigno	Delsys, Inc	12	50	6	Acquisition protocol	Exercise C	23	Hand Kinematics	22-sensor CyberGlove II dataglove	CyberGlove Systems LLC		Signal processing	Ex2_DB2_s4	DB2_s4.zip	Dryad	10.5061/dryad.1k84r	http://dx.doi.org/10.5061/dryad.1k84r	Intact
Subject32	Acquisition setup	Delsys Trigno	Delsys, Inc	12	50	6	Acquisition protocol	Exercise C	23	Hand Kinematics	22-sensor CyberGlove II dataglove	CyberGlove Systems LLC		Signal processing	Ex2_DB2_s5	DB2_s5.zip	Dryad	10.5061/dryad.1k84r	http://dx.doi.org/10.5061/dryad.1k84r	Intact
Subject33	Acquisition setup	Delsys Trigno	Delsys, Inc	12	50	6	Acquisition protocol	Exercise C	23	Hand Kinematics	22-sensor CyberGlove II dataglove	CyberGlove Systems LLC		Signal processing	Ex2_DB2_s6	DB2_s6.zip	Dryad	10.5061/dryad.1k84r	http://dx.doi.org/10.5061/dryad.1k84r	Intact
Subject34	Acquisition setup	Delsys Trigno	Delsys, Inc	12	50	6	Acquisition protocol	Exercise C	23	Hand Kinematics	22-sensor CyberGlove II dataglove	CyberGlove Systems LLC		Signal processing	Ex2_DB2_s7	DB2_s7.zip	Dryad	10.5061/dryad.1k84r	http://dx.doi.org/10.5061/dryad.1k84r	Intact
Subject35	Acquisition setup	Delsys Trigno	Delsys, Inc	12	50	6	Acquisition protocol	Exercise C	23	Hand Kinematics	22-sensor CyberGlove II dataglove	CyberGlove Systems LLC		Signal processing	Ex2_DB2_s8	DB2_s8.zip	Dryad	10.5061/dryad.1k84r	http://dx.doi.org/10.5061/dryad.1k84r	Intact
Subject36	Acquisition setup	Delsys Trigno	Delsys, Inc	12	50	6	Acquisition protocol	Exercise C	23	Hand Kinematics	22-sensor CyberGlove II dataglove	CyberGlove Systems LLC		Signal processing	Ex2_DB2_s9	DB2_s9.zip	Dryad	10.5061/dryad.1k84r	http://dx.doi.org/10.5061/dryad.1k84r	Intact
Subject37	Acquisition setup	Delsys Trigno	Delsys, Inc	12	50	6	Acquisition protocol	Exercise C	23	Hand Kinematics	22-sensor CyberGlove II dataglove	CyberGlove Systems LLC		Signal processing	Ex2_DB2_s10	DB2_s10.zip	Dryad	10.5061/dryad.1k84r	http://dx.doi.org/10.5061/dryad.1k84r	Intact
Subject38	Acquisition setup	Delsys Trigno	Delsys, Inc	12	50	6	Acquisition protocol	Exercise C	23	Hand Kinematics	22-sensor CyberGlove II dataglove	CyberGlove Systems LLC		Signal processing	Ex2_DB2_s11	DB2_s11.zip	Dryad	10.5061/dryad.1k84r	http://dx.doi.org/10.5061/dryad.1k84r	Intact
Subject39	Acquisition setup	Delsys Trigno	Delsys, Inc	12	50	6	Acquisition protocol	Exercise C	23	Hand Kinematics	22-sensor CyberGlove II dataglove	CyberGlove Systems LLC		Signal processing	Ex2_DB2_s12	DB2_s12.zip	Dryad	10.5061/dryad.1k84r	http://dx.doi.org/10.5061/dryad.1k84r	Intact
Subject40	Acquisition setup	Delsys Trigno	Delsys, Inc	12	50	6	Acquisition protocol	Exercise C	23	Hand Kinematics	22-sensor CyberGlove II dataglove	CyberGlove Systems LLC		Signal processing	Ex2_DB2_s13	DB2_s13.zip	Dryad	10.5061/dryad.1k84r	http://dx.doi.org/10.5061/dryad.1k84r	Intact
Subject41	Acquisition setup	Delsys Trigno	Delsys, Inc	12	50	6	Acquisition protocol	Exercise C	23	Hand Kinematics	22-sensor CyberGlove II dataglove	CyberGlove Systems LLC		Signal processing	Ex2_DB2_s14	DB2_s14.zip	Dryad	10.5061/dryad.1k84r	http://dx.doi.org/10.5061/dryad.1k84r	Intact
Subject42	Acquisition setup	Delsys Trigno	Delsys, Inc	12	50	6	Acquisition protocol	Exercise C	23	Hand Kinematics	22-sensor CyberGlove II dataglove	CyberGlove Systems LLC		Signal processing	Ex2_DB2_s15	DB2_s15.zip	Dryad	10.5061/dryad.1k84r	http://dx.doi.org/10.5061/dryad.1k84r	Intact
Subject43	Acquisition setup	Delsys Trigno	Delsys, Inc	12	50	6	Acquisition protocol	Exercise C	23	Hand Kinematics	22-sensor CyberGlove II dataglove	CyberGlove Systems LLC		Signal processing	Ex2_DB2_s16	DB2_s16.zip	Dryad	10.5061/dryad.1k84r	http://dx.doi.org/10.5061/dryad.1k84r	Intact
Subject44	Acquisition setup	Delsys Trigno	Delsys, Inc	12	50	6	Acquisition protocol	Exercise C	23	Hand Kinematics	22-sensor CyberGlove II dataglove	CyberGlove Systems LLC		Signal processing	Ex2_DB2_s17	DB2_s17.zip	Dryad	10.5061/dryad.1k84r	http://dx.doi.org/10.5061/dryad.1k84r	Intact
Subject45	Acquisition setup	Delsys Trigno	Delsys, Inc	12	50	6	Acquisition protocol	Exercise C	23	Hand Kinematics	22-sensor CyberGlove II dataglove	CyberGlove Systems LLC		Signal processing	Ex2_DB2_s18	DB2_s18.zip	Dryad	10.5061/dryad.1k84r	http://dx.doi.org/10.5061/dryad.1k84r	Intact
Subject46	Acquisition setup	Delsys Trigno	Delsys, Inc	12	50	6	Acquisition protocol	Exercise C	23	Hand Kinematics	22-sensor CyberGlove II dataglove	CyberGlove Systems LLC		Signal processing	Ex2_DB2_s19	DB2_s19.zip	Dryad	10.5061/dryad.1k84r	http://dx.doi.org/10.5061/dryad.1k84r	Intact
Subject47	Acquisition setup	Delsys Trigno	Delsys, Inc	12	50	6	Acquisition protocol	Exercise C	23	Hand Kinematics	22-sensor CyberGlove II dataglove	CyberGlove Systems LLC		Signal processing	Ex2_DB2_s20	DB2_s20.zip	Dryad	10.5061/dryad.1k84r	http://dx.doi.org/10.5061/dryad.1k84r	Intact
Subject48	Acquisition setup	Delsys Trigno	Delsys, Inc	12	50	6	Acquisition protocol	Exercise C	23	Hand Kinematics	22-sensor CyberGlove II dataglove	CyberGlove Systems LLC		Signal processing	Ex2_DB2_s21	DB2_s21.zip	Dryad	10.5061/dryad.1k84r	http://dx.doi.org/10.5061/dryad.1k84r	Intact
Subject49	Acquisition setup	Delsys Trigno	Delsys, Inc	12	50	6	Acquisition protocol	Exercise C	23	Hand Kinematics	22-sensor CyberGlove II dataglove	CyberGlove Systems LLC		Signal processing	Ex2_DB2_s22	DB2_s22.zip	Dryad	10.5061/dryad.1k84r	http://dx.doi.org/10.5061/dryad.1k84r	Intact
Subject50	Acquisition setup	Delsys Trigno	Delsys, Inc	12	50	6	Acquisition protocol	Exercise C	23	Hand Kinematics	22-sensor CyberGlove II dataglove	CyberGlove Systems LLC		Signal processing	Ex2_DB2_s23	DB2_s23.zip	Dryad	10.5061/dryad.1k84r	http://dx.doi.org/10.5061/dryad.1k84r	Intact
Subject51	Acquisition setup	Delsys Trigno	Delsys, Inc	12	50	6	Acquisition protocol	Exercise C	23	Hand Kinematics	22-sensor CyberGlove II dataglove	CyberGlove Systems LLC		Signal processing	Ex2_DB2_s24	DB2_s24.zip	Dryad	10.5061/dryad.1k84r	http://dx.doi.org/10.5061/dryad.1k84r	Intact
Subject52	Acquisition setup	Delsys Trigno	Delsys, Inc	12	50	6	Acquisition protocol	Exercise C	23	Hand Kinematics	22-sensor CyberGlove II dataglove	CyberGlove Systems LLC		Signal processing	Ex2_DB2_s25	DB2_s25.zip	Dryad	10.5061/dryad.1k84r	http://dx.doi.org/10.5061/dryad.1k84r	Intact
Subject53	Acquisition setup	Delsys Trigno	Delsys, Inc	12	50	6	Acquisition protocol	Exercise C	23	Hand Kinematics	22-sensor CyberGlove II dataglove	CyberGlove Systems LLC		Signal processing	Ex2_DB2_s26	DB2_s26.zip	Dryad	10.5061/dryad.1k84r	http://dx.doi.org/10.5061/dryad.1k84r	Intact
Subject54	Acquisition setup	Delsys Trigno	Delsys, Inc	12	50	6	Acquisition protocol	Exercise C	23	Hand Kinematics	22-sensor CyberGlove II dataglove	CyberGlove Systems LLC		Signal processing	Ex2_DB2_s27	DB2_s27.zip	Dryad	10.5061/dryad.1k84r	http://dx.doi.org/10.5061/dryad.1k84r	Intact
Subject55	Acquisition setup	Delsys Trigno	Delsys, Inc	12	50	6	Acquisition protocol	Exercise C	23	Hand Kinematics	22-sensor CyberGlove II dataglove	CyberGlove Systems LLC		Signal processing	Ex2_DB2_s28	DB2_s28.zip	Dryad	10.5061/dryad.1k84r	http://dx.doi.org/10.5061/dryad.1k84r	Intact
Subject56	Acquisition setup	Delsys Trigno	Delsys, Inc	12	50	6	Acquisition protocol	Exercise C	23	Hand Kinematics	22-sensor CyberGlove II dataglove	CyberGlove Systems LLC		Signal processing	Ex2_DB2_s29	DB2_s29.zip	Dryad	10.5061/dryad.1k84r	http://dx.doi.org/10.5061/dryad.1k84r	Intact
Subject57	Acquisition setup	Delsys Trigno	Delsys, Inc	12	50	6	Acquisition protocol	Exercise C	23	Hand Kinematics	22-sensor CyberGlove II dataglove	CyberGlove Systems LLC		Signal processing	Ex2_DB2_s30	DB2_s30.zip	Dryad	10.5061/dryad.1k84r	http://dx.doi.org/10.5061/dryad.1k84r	Intact
Subject58	Acquisition setup	Delsys Trigno	Delsys, Inc	12	50	6	Acquisition protocol	Exercise C	23	Hand Kinematics	22-sensor CyberGlove II dataglove	CyberGlove Systems LLC		Signal processing	Ex2_DB2_s31	DB2_s31.zip	Dryad	10.5061/dryad.1k84r	http://dx.doi.org/10.5061/dryad.1k84r	Intact
Subject59	Acquisition setup	Delsys Trigno	Delsys, Inc	12	50	6	Acquisition protocol	Exercise C	23	Hand Kinematics	22-sensor CyberGlove II dataglove	CyberGlove Systems LLC		Signal processing	Ex2_DB2_s32	DB2_s32.zip	Dryad	10.5061/dryad.1k84r	http://dx.doi.org/10.5061/dryad.1k84r	Intact
Subject60	Acquisition setup	Delsys Trigno	Delsys, Inc	12	50	6	Acquisition protocol	Exercise C	23	Hand Kinematics	22-sensor CyberGlove II dataglove	CyberGlove Systems LLC		Signal processing	Ex2_DB2_s33	DB2_s33.zip	Dryad	10.5061/dryad.1k84r	http://dx.doi.org/10.5061/dryad.1k84r	Intact
Subject61	Acquisition setup	Delsys Trigno	Delsys, Inc	12	50	6	Acquisition protocol	Exercise C	23	Hand Kinematics	22-sensor CyberGlove II dataglove	CyberGlove Systems LLC		Signal processing	Ex2_DB2_s34	DB2_s34.zip	Dryad	10.5061/dryad.1k84r	http://dx.doi.org/10.5061/dryad.1k84r	Intact
Subject62	Acquisition setup	Delsys Trigno	Delsys, Inc	12	50	6	Acquisition protocol	Exercise C	23	Hand Kinematics	22-sensor CyberGlove II dataglove	CyberGlove Systems LLC		Signal processing	Ex2_DB2_s35	DB2_s35.zip	Dryad	10.5061/dryad.1k84r	http://dx.doi.org/10.5061/dryad.1k84r	Intact
Subject63	Acquisition setup	Delsys Trigno	Delsys, Inc	12	50	6	Acquisition protocol	Exercise C	23	Hand Kinematics	22-sensor CyberGlove II dataglove	CyberGlove Systems LLC		Signal processing	Ex2_DB2_s36	DB2_s36.zip	Dryad	10.5061/dryad.1k84r	http://dx.doi.org/10.5061/dryad.1k84r	Intact
Subject64	Acquisition setup	Delsys Trigno	Delsys, Inc	12	50	6	Acquisition protocol	Exercise C	23	Hand Kinematics	22-sensor CyberGlove II dataglove	CyberGlove Systems LLC		Signal processing	Ex2_DB2_s37	DB2_s37.zip	Dryad	10.5061/dryad.1k84r	http://dx.doi.org/10.5061/dryad.1k84r	Intact
Subject65	Acquisition setup	Delsys Trigno	Delsys, Inc	12	50	6	Acquisition protocol	Exercise C	23	Hand Kinematics	22-sensor CyberGlove II dataglove	CyberGlove Systems LLC		Signal processing	Ex2_DB2_s38	DB2_s38.zip	Dryad	10.5061/dryad.1k84r	http://dx.doi.org/10.5061/dryad.1k84r	Intact
Subject66	Acquisition setup	Delsys Trigno	Delsys, Inc	12	50	6	Acquisition protocol	Exercise C	23	Hand Kinematics	22-sensor CyberGlove II dataglove	CyberGlove Systems LLC		Signal processing	Ex2_DB2_s39	DB2_s39.zip	Dryad	10.5061/dryad.1k84r	http://dx.doi.org/10.5061/dryad.1k84r	Intact
Subject67	Acquisition setup	Delsys Trigno	Delsys, Inc	12	50	6	Acquisition protocol	Exercise C	23	Hand Kinematics	22-sensor CyberGlove II dataglove	CyberGlove Systems LLC		Signal processing	Ex2_DB2_s40	DB2_s40.zip	Dryad	10.5061/dryad.1k84r	http://dx.doi.org/10.5061/dryad.1k84r	Intact
Subject68	Acquisition setup	Delsys Trigno	Delsys, Inc	12	39	6	Acquisition protocol	Exercise C	12	Hand Kinematics	22-sensor CyberGlove II dataglove	CyberGlove Systems LLC		Signal processing	Ex2_DB3_s1	DB3_s1.zip	Dryad	10.5061/dryad.1k84r	http://dx.doi.org/10.5061/dryad.1k84r	Amputated
Subject69	Acquisition setup	Delsys Trigno	Delsys, Inc	12	50	6	Acquisition protocol	Exercise C	23	Hand Kinematics	22-sensor CyberGlove II dataglove	CyberGlove Systems LLC		Signal processing	Ex2_DB3_s2	DB3_s2.zip	Dryad	10.5061/dryad.1k84r	http://dx.doi.org/10.5061/dryad.1k84r	Amputated
Subject70	Acquisition setup	Delsys Trigno	Delsys, Inc	12	49	6	Acquisition protocol	Exercise C	23	Hand Kinematics	22-sensor CyberGlove II dataglove	CyberGlove Systems LLC		Signal processing	Ex2_DB3_s3	DB3_s3.zip	Dryad	10.5061/dryad.1k84r	http://dx.doi.org/10.5061/dryad.1k84r	Amputated
Subject71	Acquisition setup	Delsys Trigno	Delsys, Inc	12	50	6	Acquisition protocol	Exercise C	23	Hand Kinematics	22-sensor CyberGlove II dataglove	CyberGlove Systems LLC		Signal processing	Ex2_DB3_s4	DB3_s4.zip	Dryad	10.5061/dryad.1k84r	http://dx.doi.org/10.5061/dryad.1k84r	Amputated
Subject72	Acquisition setup	Delsys Trigno	Delsys, Inc	12	50	6	Acquisition protocol	Exercise C	23	Hand Kinematics	22-sensor CyberGlove II dataglove	CyberGlove Systems LLC		Signal processing	Ex2_DB3_s5	DB3_s5.zip	Dryad	10.5061/dryad.1k84r	http://dx.doi.org/10.5061/dryad.1k84r	Amputated
Subject73	Acquisition setup	Delsys Trigno	Delsys, Inc	10	50	6	Acquisition protocol	Exercise C	23	Hand Kinematics	22-sensor CyberGlove II dataglove	CyberGlove Systems LLC		Signal processing	Ex2_DB3_s6	DB3_s6.zip	Dryad	10.5061/dryad.1k84r	http://dx.doi.org/10.5061/dryad.1k84r	Amputated
Subject74	Acquisition setup	Delsys Trigno	Delsys, Inc	10	50	6	Acquisition protocol	Exercise C	23	Hand Kinematics	22-sensor CyberGlove II dataglove	CyberGlove Systems LLC		Signal processing	Ex2_DB3_s7	DB3_s7.zip	Dryad	10.5061/dryad.1k84r	http://dx.doi.org/10.5061/dryad.1k84r	Amputated
Subject75	Acquisition setup	Delsys Trigno	Delsys, Inc	12	50	6	Acquisition protocol	Exercise C	23	Hand Kinematics	22-sensor CyberGlove II dataglove	CyberGlove Systems LLC		Signal processing	Ex2_DB3_s8	DB3_s8.zip	Dryad	10.5061/dryad.1k84r	http://dx.doi.org/10.5061/dryad.1k84r	Amputated
Subject76	Acquisition setup	Delsys Trigno	Delsys, Inc	12	50	6	Acquisition protocol	Exercise C	23	Hand Kinematics	22-sensor CyberGlove II dataglove	CyberGlove Systems LLC		Signal processing	Ex2_DB3_s9	DB3_s9.zip	Dryad	10.5061/dryad.1k84r	http://dx.doi.org/10.5061/dryad.1k84r	Amputated
Subject77	Acquisition setup	Delsys Trigno	Delsys, Inc	12	43	6	Acquisition protocol	Exercise C	23	Hand Kinematics	22-sensor CyberGlove II dataglove	CyberGlove Systems LLC		Signal processing	Ex2_DB3_s10	DB3_s10.zip	Dryad	10.5061/dryad.1k84r	http://dx.doi.org/10.5061/dryad.1k84r	Amputated
Subject78	Acquisition setup	Delsys Trigno	Delsys, Inc	12	50	6	Acquisition protocol	Exercise C	23	Hand Kinematics	22-sensor CyberGlove II dataglove	CyberGlove Systems LLC		Signal processing	Ex2_DB3_s11	DB3_s11.zip	Dryad	10.5061/dryad.1k84r	http://dx.doi.org/10.5061/dryad.1k84r	Amputated
#Exercise 3
Subject1	Acquisition setup	Otto Bock MyoBock 13E200-50	Otto Bock HealthCare GmbH	10	53	10	Acquisition protocol	Exercise C	23	Hand Kinematics	22-sensor CyberGlove II dataglove	CyberGlove Systems LLC		Signal processing	Ex3_DB1_s1	DB1_s1.zip	Dryad	10.5061/dryad.1k84r	http://dx.doi.org/10.5061/dryad.1k84r	Intact
Subject2	Acquisition setup	Otto Bock MyoBock 13E200-50	Otto Bock HealthCare GmbH	10	53	10	Acquisition protocol	Exercise C	23	Hand Kinematics	22-sensor CyberGlove II dataglove	CyberGlove Systems LLC		Signal processing	Ex3_DB1_s2	DB1_s2.zip	Dryad	10.5061/dryad.1k84r	http://dx.doi.org/10.5061/dryad.1k84r	Intact
Subject3	Acquisition setup	Otto Bock MyoBock 13E200-50	Otto Bock HealthCare GmbH	10	53	10	Acquisition protocol	Exercise C	23	Hand Kinematics	22-sensor CyberGlove II dataglove	CyberGlove Systems LLC		Signal processing	Ex3_DB1_s3	DB1_s3.zip	Dryad	10.5061/dryad.1k84r	http://dx.doi.org/10.5061/dryad.1k84r	Intact
Subject4	Acquisition setup	Otto Bock MyoBock 13E200-50	Otto Bock HealthCare GmbH	10	53	10	Acquisition protocol	Exercise C	23	Hand Kinematics	22-sensor CyberGlove II dataglove	CyberGlove Systems LLC		Signal processing	Ex3_DB1_s4	DB1_s4.zip	Dryad	10.5061/dryad.1k84r	http://dx.doi.org/10.5061/dryad.1k84r	Intact
Subject5	Acquisition setup	Otto Bock MyoBock 13E200-50	Otto Bock HealthCare GmbH	10	53	10	Acquisition protocol	Exercise C	23	Hand Kinematics	22-sensor CyberGlove II dataglove	CyberGlove Systems LLC		Signal processing	Ex3_DB1_s5	DB1_s5.zip	Dryad	10.5061/dryad.1k84r	http://dx.doi.org/10.5061/dryad.1k84r	Intact
Subject6	Acquisition setup	Otto Bock MyoBock 13E200-50	Otto Bock HealthCare GmbH	10	53	10	Acquisition protocol	Exercise C	23	Hand Kinematics	22-sensor CyberGlove II dataglove	CyberGlove Systems LLC		Signal processing	Ex3_DB1_s6	DB1_s6.zip	Dryad	10.5061/dryad.1k84r	http://dx.doi.org/10.5061/dryad.1k84r	Intact
Subject7	Acquisition setup	Otto Bock MyoBock 13E200-50	Otto Bock HealthCare GmbH	10	53	10	Acquisition protocol	Exercise C	23	Hand Kinematics	22-sensor CyberGlove II dataglove	CyberGlove Systems LLC		Signal processing	Ex3_DB1_s7	DB1_s7.zip	Dryad	10.5061/dryad.1k84r	http://dx.doi.org/10.5061/dryad.1k84r	Intact
Subject8	Acquisition setup	Otto Bock MyoBock 13E200-50	Otto Bock HealthCare GmbH	10	53	10	Acquisition protocol	Exercise C	23	Hand Kinematics	22-sensor CyberGlove II dataglove	CyberGlove Systems LLC		Signal processing	Ex3_DB1_s8	DB1_s8.zip	Dryad	10.5061/dryad.1k84r	http://dx.doi.org/10.5061/dryad.1k84r	Intact
Subject9	Acquisition setup	Otto Bock MyoBock 13E200-50	Otto Bock HealthCare GmbH	10	53	10	Acquisition protocol	Exercise C	23	Hand Kinematics	22-sensor CyberGlove II dataglove	CyberGlove Systems LLC		Signal processing	Ex3_DB1_s9	DB1_s9.zip	Dryad	10.5061/dryad.1k84r	http://dx.doi.org/10.5061/dryad.1k84r	Intact
Subject10	Acquisition setup	Otto Bock MyoBock 13E200-50	Otto Bock HealthCare GmbH	10	53	10	Acquisition protocol	Exercise C	23	Hand Kinematics	22-sensor CyberGlove II dataglove	CyberGlove Systems LLC		Signal processing	Ex3_DB1_s10	DB1_s10.zip	Dryad	10.5061/dryad.1k84r	http://dx.doi.org/10.5061/dryad.1k84r	Intact
Subject11	Acquisition setup	Otto Bock MyoBock 13E200-50	Otto Bock HealthCare GmbH	10	53	10	Acquisition protocol	Exercise C	23	Hand Kinematics	22-sensor CyberGlove II dataglove	CyberGlove Systems LLC		Signal processing	Ex3_DB1_s11	DB1_s11.zip	Dryad	10.5061/dryad.1k84r	http://dx.doi.org/10.5061/dryad.1k84r	Intact
Subject12	Acquisition setup	Otto Bock MyoBock 13E200-50	Otto Bock HealthCare GmbH	10	53	10	Acquisition protocol	Exercise C	23	Hand Kinematics	22-sensor CyberGlove II dataglove	CyberGlove Systems LLC		Signal processing	Ex3_DB1_s12	DB1_s12.zip	Dryad	10.5061/dryad.1k84r	http://dx.doi.org/10.5061/dryad.1k84r	Intact
Subject13	Acquisition setup	Otto Bock MyoBock 13E200-50	Otto Bock HealthCare GmbH	10	53	10	Acquisition protocol	Exercise C	23	Hand Kinematics	22-sensor CyberGlove II dataglove	CyberGlove Systems LLC		Signal processing	Ex3_DB1_s13	DB1_s13.zip	Dryad	10.5061/dryad.1k84r	http://dx.doi.org/10.5061/dryad.1k84r	Intact
Subject14	Acquisition setup	Otto Bock MyoBock 13E200-50	Otto Bock HealthCare GmbH	10	53	10	Acquisition protocol	Exercise C	23	Hand Kinematics	22-sensor CyberGlove II dataglove	CyberGlove Systems LLC		Signal processing	Ex3_DB1_s14	DB1_s14.zip	Dryad	10.5061/dryad.1k84r	http://dx.doi.org/10.5061/dryad.1k84r	Intact
Subject15	Acquisition setup	Otto Bock MyoBock 13E200-50	Otto Bock HealthCare GmbH	10	53	10	Acquisition protocol	Exercise C	23	Hand Kinematics	22-sensor CyberGlove II dataglove	CyberGlove Systems LLC		Signal processing	Ex3_DB1_s15	DB1_s15.zip	Dryad	10.5061/dryad.1k84r	http://dx.doi.org/10.5061/dryad.1k84r	Intact
Subject16	Acquisition setup	Otto Bock MyoBock 13E200-50	Otto Bock HealthCare GmbH	10	53	10	Acquisition protocol	Exercise C	23	Hand Kinematics	22-sensor CyberGlove II dataglove	CyberGlove Systems LLC		Signal processing	Ex3_DB1_s16	DB1_s16.zip	Dryad	10.5061/dryad.1k84r	http://dx.doi.org/10.5061/dryad.1k84r	Intact
Subject17	Acquisition setup	Otto Bock MyoBock 13E200-50	Otto Bock HealthCare GmbH	10	53	10	Acquisition protocol	Exercise C	23	Hand Kinematics	22-sensor CyberGlove II dataglove	CyberGlove Systems LLC		Signal processing	Ex3_DB1_s17	DB1_s17.zip	Dryad	10.5061/dryad.1k84r	http://dx.doi.org/10.5061/dryad.1k84r	Intact
Subject18	Acquisition setup	Otto Bock MyoBock 13E200-50	Otto Bock HealthCare GmbH	10	53	10	Acquisition protocol	Exercise C	23	Hand Kinematics	22-sensor CyberGlove II dataglove	CyberGlove Systems LLC		Signal processing	Ex3_DB1_s18	DB1_s18.zip	Dryad	10.5061/dryad.1k84r	http://dx.doi.org/10.5061/dryad.1k84r	Intact
Subject19	Acquisition setup	Otto Bock MyoBock 13E200-50	Otto Bock HealthCare GmbH	10	53	10	Acquisition protocol	Exercise C	23	Hand Kinematics	22-sensor CyberGlove II dataglove	CyberGlove Systems LLC		Signal processing	Ex3_DB1_s19	DB1_s19.zip	Dryad	10.5061/dryad.1k84r	http://dx.doi.org/10.5061/dryad.1k84r	Intact
Subject20	Acquisition setup	Otto Bock MyoBock 13E200-50	Otto Bock HealthCare GmbH	10	53	10	Acquisition protocol	Exercise C	23	Hand Kinematics	22-sensor CyberGlove II dataglove	CyberGlove Systems LLC		Signal processing	Ex3_DB1_s20	DB1_s20.zip	Dryad	10.5061/dryad.1k84r	http://dx.doi.org/10.5061/dryad.1k84r	Intact
Subject21	Acquisition setup	Otto Bock MyoBock 13E200-50	Otto Bock HealthCare GmbH	10	53	10	Acquisition protocol	Exercise C	23	Hand Kinematics	22-sensor CyberGlove II dataglove	CyberGlove Systems LLC		Signal processing	Ex3_DB1_s21	DB1_s21.zip	Dryad	10.5061/dryad.1k84r	http://dx.doi.org/10.5061/dryad.1k84r	Intact
Subject22	Acquisition setup	Otto Bock MyoBock 13E200-50	Otto Bock HealthCare GmbH	10	53	10	Acquisition protocol	Exercise C	23	Hand Kinematics	22-sensor CyberGlove II dataglove	CyberGlove Systems LLC		Signal processing	Ex3_DB1_s22	DB1_s22.zip	Dryad	10.5061/dryad.1k84r	http://dx.doi.org/10.5061/dryad.1k84r	Intact
Subject23	Acquisition setup	Otto Bock MyoBock 13E200-50	Otto Bock HealthCare GmbH	10	53	10	Acquisition protocol	Exercise C	23	Hand Kinematics	22-sensor CyberGlove II dataglove	CyberGlove Systems LLC		Signal processing	Ex3_DB1_s23	DB1_s23.zip	Dryad	10.5061/dryad.1k84r	http://dx.doi.org/10.5061/dryad.1k84r	Intact
Subject24	Acquisition setup	Otto Bock MyoBock 13E200-50	Otto Bock HealthCare GmbH	10	53	10	Acquisition protocol	Exercise C	23	Hand Kinematics	22-sensor CyberGlove II dataglove	CyberGlove Systems LLC		Signal processing	Ex3_DB1_s24	DB1_s24.zip	Dryad	10.5061/dryad.1k84r	http://dx.doi.org/10.5061/dryad.1k84r	Intact
Subject25	Acquisition setup	Otto Bock MyoBock 13E200-50	Otto Bock HealthCare GmbH	10	53	10	Acquisition protocol	Exercise C	23	Hand Kinematics	22-sensor CyberGlove II dataglove	CyberGlove Systems LLC		Signal processing	Ex3_DB1_s25	DB1_s25.zip	Dryad	10.5061/dryad.1k84r	http://dx.doi.org/10.5061/dryad.1k84r	Intact
Subject26	Acquisition setup	Otto Bock MyoBock 13E200-50	Otto Bock HealthCare GmbH	10	53	10	Acquisition protocol	Exercise C	23	Hand Kinematics	22-sensor CyberGlove II dataglove	CyberGlove Systems LLC		Signal processing	Ex3_DB1_s26	DB1_s26.zip	Dryad	10.5061/dryad.1k84r	http://dx.doi.org/10.5061/dryad.1k84r	Intact
Subject27	Acquisition setup	Otto Bock MyoBock 13E200-50	Otto Bock HealthCare GmbH	10	53	10	Acquisition protocol	Exercise C	23	Hand Kinematics	22-sensor CyberGlove II dataglove	CyberGlove Systems LLC		Signal processing	Ex3_DB1_s27	DB1_s27.zip	Dryad	10.5061/dryad.1k84r	http://dx.doi.org/10.5061/dryad.1k84r	Intact
Subject28	Acquisition setup	Delsys Trigno	Delsys, Inc	12	50	6	Acquisition protocol	Exercise D	9	Hand Dynamics	Finger-Force Linear Sensor	#		Signal processing	Ex3_DB2_s1	DB2_s1.zip	Dryad	10.5061/dryad.1k84r	http://dx.doi.org/10.5061/dryad.1k84r	Intact
Subject29	Acquisition setup	Delsys Trigno	Delsys, Inc	12	50	6	Acquisition protocol	Exercise D	9	Hand Dynamics	Finger-Force Linear Sensor	#		Signal processing	Ex3_DB2_s2	DB2_s2.zip	Dryad	10.5061/dryad.1k84r	http://dx.doi.org/10.5061/dryad.1k84r	Intact
Subject30	Acquisition setup	Delsys Trigno	Delsys, Inc	12	50	6	Acquisition protocol	Exercise D	9	Hand Dynamics	Finger-Force Linear Sensor	#		Signal processing	Ex3_DB2_s3	DB2_s3.zip	Dryad	10.5061/dryad.1k84r	http://dx.doi.org/10.5061/dryad.1k84r	Intact
Subject31	Acquisition setup	Delsys Trigno	Delsys, Inc	12	50	6	Acquisition protocol	Exercise D	9	Hand Dynamics	Finger-Force Linear Sensor	#		Signal processing	Ex3_DB2_s4	DB2_s4.zip	Dryad	10.5061/dryad.1k84r	http://dx.doi.org/10.5061/dryad.1k84r	Intact
Subject32	Acquisition setup	Delsys Trigno	Delsys, Inc	12	50	6	Acquisition protocol	Exercise D	9	Hand Dynamics	Finger-Force Linear Sensor	#		Signal processing	Ex3_DB2_s5	DB2_s5.zip	Dryad	10.5061/dryad.1k84r	http://dx.doi.org/10.5061/dryad.1k84r	Intact
Subject33	Acquisition setup	Delsys Trigno	Delsys, Inc	12	50	6	Acquisition protocol	Exercise D	9	Hand Dynamics	Finger-Force Linear Sensor	#		Signal processing	Ex3_DB2_s6	DB2_s6.zip	Dryad	10.5061/dryad.1k84r	http://dx.doi.org/10.5061/dryad.1k84r	Intact
Subject34	Acquisition setup	Delsys Trigno	Delsys, Inc	12	50	6	Acquisition protocol	Exercise D	9	Hand Dynamics	Finger-Force Linear Sensor	#		Signal processing	Ex3_DB2_s7	DB2_s7.zip	Dryad	10.5061/dryad.1k84r	http://dx.doi.org/10.5061/dryad.1k84r	Intact
Subject35	Acquisition setup	Delsys Trigno	Delsys, Inc	12	50	6	Acquisition protocol	Exercise D	9	Hand Dynamics	Finger-Force Linear Sensor	#		Signal processing	Ex3_DB2_s8	DB2_s8.zip	Dryad	10.5061/dryad.1k84r	http://dx.doi.org/10.5061/dryad.1k84r	Intact
Subject36	Acquisition setup	Delsys Trigno	Delsys, Inc	12	50	6	Acquisition protocol	Exercise D	9	Hand Dynamics	Finger-Force Linear Sensor	#		Signal processing	Ex3_DB2_s9	DB2_s9.zip	Dryad	10.5061/dryad.1k84r	http://dx.doi.org/10.5061/dryad.1k84r	Intact
Subject37	Acquisition setup	Delsys Trigno	Delsys, Inc	12	50	6	Acquisition protocol	Exercise D	9	Hand Dynamics	Finger-Force Linear Sensor	#		Signal processing	Ex3_DB2_s10	DB2_s10.zip	Dryad	10.5061/dryad.1k84r	http://dx.doi.org/10.5061/dryad.1k84r	Intact
Subject38	Acquisition setup	Delsys Trigno	Delsys, Inc	12	50	6	Acquisition protocol	Exercise D	9	Hand Dynamics	Finger-Force Linear Sensor	#		Signal processing	Ex3_DB2_s11	DB2_s11.zip	Dryad	10.5061/dryad.1k84r	http://dx.doi.org/10.5061/dryad.1k84r	Intact
Subject39	Acquisition setup	Delsys Trigno	Delsys, Inc	12	50	6	Acquisition protocol	Exercise D	9	Hand Dynamics	Finger-Force Linear Sensor	#		Signal processing	Ex3_DB2_s12	DB2_s12.zip	Dryad	10.5061/dryad.1k84r	http://dx.doi.org/10.5061/dryad.1k84r	Intact
Subject40	Acquisition setup	Delsys Trigno	Delsys, Inc	12	50	6	Acquisition protocol	Exercise D	9	Hand Dynamics	Finger-Force Linear Sensor	#		Signal processing	Ex3_DB2_s13	DB2_s13.zip	Dryad	10.5061/dryad.1k84r	http://dx.doi.org/10.5061/dryad.1k84r	Intact
Subject41	Acquisition setup	Delsys Trigno	Delsys, Inc	12	50	6	Acquisition protocol	Exercise D	9	Hand Dynamics	Finger-Force Linear Sensor	#		Signal processing	Ex3_DB2_s14	DB2_s14.zip	Dryad	10.5061/dryad.1k84r	http://dx.doi.org/10.5061/dryad.1k84r	Intact
Subject42	Acquisition setup	Delsys Trigno	Delsys, Inc	12	50	6	Acquisition protocol	Exercise D	9	Hand Dynamics	Finger-Force Linear Sensor	#		Signal processing	Ex3_DB2_s15	DB2_s15.zip	Dryad	10.5061/dryad.1k84r	http://dx.doi.org/10.5061/dryad.1k84r	Intact
Subject43	Acquisition setup	Delsys Trigno	Delsys, Inc	12	50	6	Acquisition protocol	Exercise D	9	Hand Dynamics	Finger-Force Linear Sensor	#		Signal processing	Ex3_DB2_s16	DB2_s16.zip	Dryad	10.5061/dryad.1k84r	http://dx.doi.org/10.5061/dryad.1k84r	Intact
Subject44	Acquisition setup	Delsys Trigno	Delsys, Inc	12	50	6	Acquisition protocol	Exercise D	9	Hand Dynamics	Finger-Force Linear Sensor	#		Signal processing	Ex3_DB2_s17	DB2_s17.zip	Dryad	10.5061/dryad.1k84r	http://dx.doi.org/10.5061/dryad.1k84r	Intact
Subject45	Acquisition setup	Delsys Trigno	Delsys, Inc	12	50	6	Acquisition protocol	Exercise D	9	Hand Dynamics	Finger-Force Linear Sensor	#		Signal processing	Ex3_DB2_s18	DB2_s18.zip	Dryad	10.5061/dryad.1k84r	http://dx.doi.org/10.5061/dryad.1k84r	Intact
Subject46	Acquisition setup	Delsys Trigno	Delsys, Inc	12	50	6	Acquisition protocol	Exercise D	9	Hand Dynamics	Finger-Force Linear Sensor	#		Signal processing	Ex3_DB2_s19	DB2_s19.zip	Dryad	10.5061/dryad.1k84r	http://dx.doi.org/10.5061/dryad.1k84r	Intact
Subject47	Acquisition setup	Delsys Trigno	Delsys, Inc	12	50	6	Acquisition protocol	Exercise D	9	Hand Dynamics	Finger-Force Linear Sensor	#		Signal processing	Ex3_DB2_s20	DB2_s20.zip	Dryad	10.5061/dryad.1k84r	http://dx.doi.org/10.5061/dryad.1k84r	Intact
Subject48	Acquisition setup	Delsys Trigno	Delsys, Inc	12	50	6	Acquisition protocol	Exercise D	9	Hand Dynamics	Finger-Force Linear Sensor	#		Signal processing	Ex3_DB2_s21	DB2_s21.zip	Dryad	10.5061/dryad.1k84r	http://dx.doi.org/10.5061/dryad.1k84r	Intact
Subject49	Acquisition setup	Delsys Trigno	Delsys, Inc	12	50	6	Acquisition protocol	Exercise D	9	Hand Dynamics	Finger-Force Linear Sensor	#		Signal processing	Ex3_DB2_s22	DB2_s22.zip	Dryad	10.5061/dryad.1k84r	http://dx.doi.org/10.5061/dryad.1k84r	Intact
Subject50	Acquisition setup	Delsys Trigno	Delsys, Inc	12	50	6	Acquisition protocol	Exercise D	9	Hand Dynamics	Finger-Force Linear Sensor	#		Signal processing	Ex3_DB2_s23	DB2_s23.zip	Dryad	10.5061/dryad.1k84r	http://dx.doi.org/10.5061/dryad.1k84r	Intact
Subject51	Acquisition setup	Delsys Trigno	Delsys, Inc	12	50	6	Acquisition protocol	Exercise D	9	Hand Dynamics	Finger-Force Linear Sensor	#		Signal processing	Ex3_DB2_s24	DB2_s24.zip	Dryad	10.5061/dryad.1k84r	http://dx.doi.org/10.5061/dryad.1k84r	Intact
Subject52	Acquisition setup	Delsys Trigno	Delsys, Inc	12	50	6	Acquisition protocol	Exercise D	9	Hand Dynamics	Finger-Force Linear Sensor	#		Signal processing	Ex3_DB2_s25	DB2_s25.zip	Dryad	10.5061/dryad.1k84r	http://dx.doi.org/10.5061/dryad.1k84r	Intact
Subject53	Acquisition setup	Delsys Trigno	Delsys, Inc	12	50	6	Acquisition protocol	Exercise D	9	Hand Dynamics	Finger-Force Linear Sensor	#		Signal processing	Ex3_DB2_s26	DB2_s26.zip	Dryad	10.5061/dryad.1k84r	http://dx.doi.org/10.5061/dryad.1k84r	Intact
Subject54	Acquisition setup	Delsys Trigno	Delsys, Inc	12	50	6	Acquisition protocol	Exercise D	9	Hand Dynamics	Finger-Force Linear Sensor	#		Signal processing	Ex3_DB2_s27	DB2_s27.zip	Dryad	10.5061/dryad.1k84r	http://dx.doi.org/10.5061/dryad.1k84r	Intact
Subject55	Acquisition setup	Delsys Trigno	Delsys, Inc	12	50	6	Acquisition protocol	Exercise D	9	Hand Dynamics	Finger-Force Linear Sensor	#		Signal processing	Ex3_DB2_s28	DB2_s28.zip	Dryad	10.5061/dryad.1k84r	http://dx.doi.org/10.5061/dryad.1k84r	Intact
Subject56	Acquisition setup	Delsys Trigno	Delsys, Inc	12	50	6	Acquisition protocol	Exercise D	9	Hand Dynamics	Finger-Force Linear Sensor	#		Signal processing	Ex3_DB2_s29	DB2_s29.zip	Dryad	10.5061/dryad.1k84r	http://dx.doi.org/10.5061/dryad.1k84r	Intact
Subject57	Acquisition setup	Delsys Trigno	Delsys, Inc	12	50	6	Acquisition protocol	Exercise D	9	Hand Dynamics	Finger-Force Linear Sensor	#		Signal processing	Ex3_DB2_s30	DB2_s30.zip	Dryad	10.5061/dryad.1k84r	http://dx.doi.org/10.5061/dryad.1k84r	Intact
Subject58	Acquisition setup	Delsys Trigno	Delsys, Inc	12	50	6	Acquisition protocol	Exercise D	9	Hand Dynamics	Finger-Force Linear Sensor	#		Signal processing	Ex3_DB2_s31	DB2_s31.zip	Dryad	10.5061/dryad.1k84r	http://dx.doi.org/10.5061/dryad.1k84r	Intact
Subject59	Acquisition setup	Delsys Trigno	Delsys, Inc	12	50	6	Acquisition protocol	Exercise D	9	Hand Dynamics	Finger-Force Linear Sensor	#		Signal processing	Ex3_DB2_s32	DB2_s32.zip	Dryad	10.5061/dryad.1k84r	http://dx.doi.org/10.5061/dryad.1k84r	Intact
Subject60	Acquisition setup	Delsys Trigno	Delsys, Inc	12	50	6	Acquisition protocol	Exercise D	9	Hand Dynamics	Finger-Force Linear Sensor	#		Signal processing	Ex3_DB2_s33	DB2_s33.zip	Dryad	10.5061/dryad.1k84r	http://dx.doi.org/10.5061/dryad.1k84r	Intact
Subject61	Acquisition setup	Delsys Trigno	Delsys, Inc	12	50	6	Acquisition protocol	Exercise D	9	Hand Dynamics	Finger-Force Linear Sensor	#		Signal processing	Ex3_DB2_s34	DB2_s34.zip	Dryad	10.5061/dryad.1k84r	http://dx.doi.org/10.5061/dryad.1k84r	Intact
Subject62	Acquisition setup	Delsys Trigno	Delsys, Inc	12	50	6	Acquisition protocol	Exercise D	9	Hand Dynamics	Finger-Force Linear Sensor	#		Signal processing	Ex3_DB2_s35	DB2_s35.zip	Dryad	10.5061/dryad.1k84r	http://dx.doi.org/10.5061/dryad.1k84r	Intact
Subject63	Acquisition setup	Delsys Trigno	Delsys, Inc	12	50	6	Acquisition protocol	Exercise D	9	Hand Dynamics	Finger-Force Linear Sensor	#		Signal processing	Ex3_DB2_s36	DB2_s36.zip	Dryad	10.5061/dryad.1k84r	http://dx.doi.org/10.5061/dryad.1k84r	Intact
Subject64	Acquisition setup	Delsys Trigno	Delsys, Inc	12	50	6	Acquisition protocol	Exercise D	9	Hand Dynamics	Finger-Force Linear Sensor	#		Signal processing	Ex3_DB2_s37	DB2_s37.zip	Dryad	10.5061/dryad.1k84r	http://dx.doi.org/10.5061/dryad.1k84r	Intact
Subject65	Acquisition setup	Delsys Trigno	Delsys, Inc	12	50	6	Acquisition protocol	Exercise D	9	Hand Dynamics	Finger-Force Linear Sensor	#		Signal processing	Ex3_DB2_s38	DB2_s38.zip	Dryad	10.5061/dryad.1k84r	http://dx.doi.org/10.5061/dryad.1k84r	Intact
Subject66	Acquisition setup	Delsys Trigno	Delsys, Inc	12	50	6	Acquisition protocol	Exercise D	9	Hand Dynamics	Finger-Force Linear Sensor	#		Signal processing	Ex3_DB2_s39	DB2_s39.zip	Dryad	10.5061/dryad.1k84r	http://dx.doi.org/10.5061/dryad.1k84r	Intact
Subject67	Acquisition setup	Delsys Trigno	Delsys, Inc	12	50	6	Acquisition protocol	Exercise D	9	Hand Dynamics	Finger-Force Linear Sensor	#		Signal processing	Ex3_DB2_s40	DB2_s40.zip	Dryad	10.5061/dryad.1k84r	http://dx.doi.org/10.5061/dryad.1k84r	Intact
Subject68	Acquisition setup	Delsys Trigno	Delsys, Inc	12	39	6	Acquisition protocol	Exercise D	9	Hand Dynamics	Finger-Force Linear Sensor	#		Signal processing	Ex3_DB3_s1	DB3_s1.zip	Dryad	10.5061/dryad.1k84r	http://dx.doi.org/10.5061/dryad.1k84r	Amputated
Subject69	Acquisition setup	Delsys Trigno	Delsys, Inc	12	50	6	Acquisition protocol	Exercise D	9	Hand Dynamics	Finger-Force Linear Sensor	#		Signal processing	Ex3_DB3_s2	DB3_s2.zip	Dryad	10.5061/dryad.1k84r	http://dx.doi.org/10.5061/dryad.1k84r	Amputated
Subject70	Acquisition setup	Delsys Trigno	Delsys, Inc	12	49	6	Acquisition protocol	Exercise D	8	Hand Dynamics	Finger-Force Linear Sensor	#		Signal processing	Ex3_DB3_s3	DB3_s3.zip	Dryad	10.5061/dryad.1k84r	http://dx.doi.org/10.5061/dryad.1k84r	Amputated
Subject71	Acquisition setup	Delsys Trigno	Delsys, Inc	12	50	6	Acquisition protocol	Exercise D	9	Hand Dynamics	Finger-Force Linear Sensor	#		Signal processing	Ex3_DB3_s4	DB3_s4.zip	Dryad	10.5061/dryad.1k84r	http://dx.doi.org/10.5061/dryad.1k84r	Amputated
Subject72	Acquisition setup	Delsys Trigno	Delsys, Inc	12	50	6	Acquisition protocol	Exercise D	9	Hand Dynamics	Finger-Force Linear Sensor	#		Signal processing	Ex3_DB3_s5	DB3_s5.zip	Dryad	10.5061/dryad.1k84r	http://dx.doi.org/10.5061/dryad.1k84r	Amputated
Subject73	Acquisition setup	Delsys Trigno	Delsys, Inc	10	50	6	Acquisition protocol	Exercise D	9	Hand Dynamics	Finger-Force Linear Sensor	#		Signal processing	Ex3_DB3_s6	DB3_s6.zip	Dryad	10.5061/dryad.1k84r	http://dx.doi.org/10.5061/dryad.1k84r	Amputated
Subject74	Acquisition setup	Delsys Trigno	Delsys, Inc	10	50	6	Acquisition protocol	Exercise D	9	Hand Dynamics	Finger-Force Linear Sensor	#		Signal processing	Ex3_DB3_s7	DB3_s7.zip	Dryad	10.5061/dryad.1k84r	http://dx.doi.org/10.5061/dryad.1k84r	Amputated
Subject75	Acquisition setup	Delsys Trigno	Delsys, Inc	12	50	6	Acquisition protocol	Exercise D	9	Hand Dynamics	Finger-Force Linear Sensor	#		Signal processing	Ex3_DB3_s8	DB3_s8.zip	Dryad	10.5061/dryad.1k84r	http://dx.doi.org/10.5061/dryad.1k84r	Amputated
Subject76	Acquisition setup	Delsys Trigno	Delsys, Inc	12	50	6	Acquisition protocol	Exercise D	9	Hand Dynamics	Finger-Force Linear Sensor	#		Signal processing	Ex3_DB3_s9	DB3_s9.zip	Dryad	10.5061/dryad.1k84r	http://dx.doi.org/10.5061/dryad.1k84r	Amputated
Subject77	Acquisition setup	Delsys Trigno	Delsys, Inc	12	43	6	Acquisition protocol	Exercise D	2	Hand Dynamics	Finger-Force Linear Sensor	#		Signal processing	Ex3_DB3_s10	DB3_s10.zip	Dryad	10.5061/dryad.1k84r	http://dx.doi.org/10.5061/dryad.1k84r	Amputated
Subject78	Acquisition setup	Delsys Trigno	Delsys, Inc	12	50	6	Acquisition protocol	Exercise D	9	Hand Dynamics	Finger-Force Linear Sensor	#		Signal processing	Ex3_DB3_s11	DB3_s11.zip	Dryad	10.5061/dryad.1k84r	http://dx.doi.org/10.5061/dryad.1k84r	Amputated
